# Supplementary material for: Oral Gavage Delivery of Stable Isotope Tracer for In Vivo Metabolomics
Source: Metabolites. 2020 Dec 8;10(12):501. doi: 10.3390/metabo10120501 (PMC7764755; doi:10.3390/metabo10120501)
Supplement: Supplementary file 1 [file metabolites-10-00501-s001.zip]

Archive with 4 entries (3 files):
- Supplementary Material/
- Supplementary Material/Supplementary Figures.docx
- Supplementary Material/Supplementary Figures.pdf
- Supplementary Material/Supplementary File S1.xlsx
