# Supplementary material for: Oral Gavage Delivery of Stable Isotope Tracer for In Vivo Metabolomics
Source: Metabolites. 2020 Dec 8;10(12):501. doi: 10.3390/metabo10120501 (PMC7764755; doi:10.3390/metabo10120501)
Supplement: Supplementary file 1 [file metabolites-10-00501-s001.zip › Supplementary Material/Supplementary File S1.xlsx]

## Sheet: Brain
Relative Abundance, natural abundance stripped
Metabolite name	pyruvate	pyruvate	pyruvate	pyruvate	Lactate	Lactate	Lactate	Lactate	Alanine	Alanine	Alanine	Alanine	G3P	G3P	G3P	G3P	glycine	glycine	glycine	fumarate	fumarate	fumarate	fumarate	fumarate	aspartate	aspartate	aspartate	aspartate	aspartate	malate	malate	malate	malate	malate	pyroglutamic acid	pyroglutamic acid	pyroglutamic acid	pyroglutamic acid	pyroglutamic acid	pyroglutamic acid	GABA	GABA	GABA	GABA	GABA	glutamate	glutamate	glutamate	glutamate
Sample ID	m+0	m+1	m+2	m+3	m+0	m+1	m+2	m+3	m+0	m+1	m+2	m+3	m+0	m+1	m+2	m+3	m+0	m+1	m+2	m+0	m+1	m+2	m+3	m+4	m+0	m+1	m+2	m+3	m+4	m+0	m+1	m+2	m+3	m+4	m+0	m+1	m+2	m+3	m+4	m+5	m+0	m+1	m+2	m+3	m+4	m+0	m+1	m+2	m+3
15min_1	3822.6	0	0	1464.9	231380	13351.4	19613.4	176244	3217.6	0	0	1753.6	16763.9	823.5	53.3	2600.7	23439.3	403.9	377.2	63666.1	8955.9	14947.8	6062.7	425.7	59551.9	10020.2	6221.2	2896.3	0	41756.7	1702.1	2935	1741.7	0	901516	5395.7	716.9	253.4	262.7	160.4	428442	29789.7	72595.3	24836.6	5306	323571	63555.9	126136	33474.6
15min_2	11761.8	0	0	7687.7	103669	5441.4	7000.6	74904.1	1208.8	0	0	679.8	33580.2	3221.8	342	14738.8	29192.7	1178.5	0	36586.9	6003.4	12457.1	5564	0	17145.4	3241.2	5187.2	2353.8	71.7	24416	1096.6	6578.5	1323.4	0	208750	17324.9	38611	8837.8	7499.9	2928.6	333075	37828.6	69897	28341	6266	280135	62627.2	110520	31515.3
15min_3	17354.6	1322.2	483.2	10252.9	337001	14415.9	20141.8	209279	4939.6	0	851.7	2290.7	94896.4	4102.6	459.1	19248.4	71561.6	2041.2	0	93574.2	15026.5	25373.2	10472.1	2285.6	78296.3	12523.2	13344.5	4122.2	1514.6	89294.8	5029.1	9139	2617.5	1914.7	562428	49881.9	80255.3	18782.8	23617.5	6232.2	640538	74742.2	135040	38123.7	15631.8	809383	174476	305127	82410.2
15min_4	21332.7	105.7	651.3	12369.7	641714	33464.4	45955.2	434159	6166.3	316	427.2	3248.1	107836	4137	1711.6	27956.6	111425	1985	0	182147	26521	43106.9	20362.7	4046.5	81407	12316.4	10470.9	5189.6	1270.2	125993	7759.4	11330.1	4816.7	576.3	656046	58090.6	95536.3	25910	28479.7	6866.5	938410	124386	202691	65562.2	17206.2	888095	182599	348974	98957.6
15min_5	17029.6	0	0	4561.5	485330	22099.9	20244.2	184856	4477.4	0	273.3	1326.6	74911.3	0	0	6803.7	84901	2271.5	324.7	148344	19191.8	29195.1	10435.9	2517.4	113834	19284.5	12190.7	3335.4	331.4	86643.5	3974.4	5465.2	3060.2	0	1.19962e+06	90591.3	100076	25565.9	29475.5	5224	1.02363e+06	101597	180166	45304.7	9772.6	868581	164154	261354	64318
30min_1	12094.4	451.5	760.2	8572.1	405315	31169.3	49886.6	408845	6545.2	88.6	1319.9	4909.2	28175.2	2169.7	27.4	3537.1	85923.6	0	1579	80910.5	26656.7	50194.5	31882.6	13103	118775	24385.4	25066.3	15704.1	5648.7	66470.9	8892.6	9476.3	7990.6	785	470537	75384.1	164364	67372.2	68122.3	21913.5	652985	155697	313186	173717	76884.9	619547	202535	488475	239733
30min_2	22176.5	1361.7	159.8	8182.3	411796	20746.7	25055.9	188196	4009	613.9	0	2517.7	62596.8	2054.5	161.3	11163.1	59818.5	0	0	90826.9	24213.2	36220.5	18368.6	3292.8	41863.1	9778.9	9698.6	4700.7	1164	65378.9	8826.6	9923.8	4840.1	1284.8	338488	58361	110410	31296.5	26539.9	6284.2	575337	147376	206055	69916.8	20551.2	510081	170867	303712	115533
30min_3	6916.3	0	0	1834.5	226163	10433	10117	82893.9	3154.2	0	0	1765	93682.7	1713.1	0	8861.3	49725.4	1371.4	0	55188.3	16504.9	19371.7	9061.9	1880.2	61999.3	11389.4	7860.6	4941.7	1336.4	48656.5	7178	7602.7	3001.6	448.3	209625	34478.8	54279.3	17784.1	17710.3	3808.2	379150	95453.4	125130	45465.5	12411.4	321590	105981	174186	60985.7
30min_4	11571.2	245.1	0	7544.8	267103	15566.2	22962.9	192768	2867.9	0	0	2115	65986.7	2698.9	308.4	7552.9	41568.8	1484.5	0	72507.3	23460.4	29187.9	19229.2	6700.5	46676.2	8840	8506.6	5726.7	1997.4	72849.6	6304.2	10673.8	7536.6	1044.7	249096	44746.2	82837.4	36022.9	28969.9	8462.4	356108	111306	179554	83556.4	29607.6	230455	88263.9	169396	81766.7
30min_5	7021.4	0	115.2	4155.2	318395	18760.6	27014.2	253518	2937	0	290.6	879.3	137840	2513.8	1162.2	28095.2	56370.3	0	1275.3	52019.1	18706	33112.7	24268.1	7903.9	70213.6	16385.6	14250.4	12898.7	4969	58312.4	8175.5	11117.1	9430.9	2045.7	295965	55909	116999	55387.7	45352.7	19142.5	357883	120178	216130	126175	55955.6	283856	107557	241566	128402
2hour_1	13177.2	126.7	0	519.4	391425	14983.3	8772.5	41035.7	5885.9	0	0	83.5	123260	4814.3	0	4728.6	43359.7	115.4	440.6	90563	27483.2	10986.6	3816.7	0	79868.2	14062.2	6235.8	2222.6	0	68279.1	9699.6	4686.1	350.6	202.3	339771	96367.4	69632.8	20211.7	17519.6	3881.6	547657	176152	95769.1	23975.5	5011.4	396565	172782	119992	33839.6
2hour_2	29954.6	2837.8	1385.7	4497	407495	32137	28595.4	77598.8	8718.8	204.7	250.7	268.1	46177.5	219.9	2472.9	1004.1	61279.4	3374.1	1556.2	97843	34652.8	21313.7	9358.4	2389.6	62326.3	18007.3	8922.9	3792.4	1522.2	60971.1	13902.5	6839	2958.1	542	255037	110132	111409	52424.3	31583.8	10836.6	368583	262535	176814	75942.9	19360.9	277819	231995	197939	107548
2hour_3	22765.5	2688.4	681.6	3644	409505	37870.4	30405	85895.7	5938.6	1215.9	663.9	691.6	76639.2	4457.5	964	3827.1	64637.3	1643.3	3769.3	93050.5	40370.1	23269.8	13553	1875.4	74458.3	22818	13440	5196.6	2004.6	63537.8	15038.7	8494.8	2972.1	1689.1	269619	123679	114132	52113.3	33769.7	11333.4	341824	223237	163801	72438.9	18155.1	346633	270142	244658	134555
2hour_4	22029.4	1933.7	1858.6	5174.7	278948	17373.1	17964.6	72663.1	3372.7	0	0	592.2	92583.1	3967.6	3645.7	14134.3	53244.5	1463.1	3394.2	35057.1	24042.1	15970	8770	2436.6	17372.5	8230	6871.2	3798	753	27969.6	16652	7829.8	4986.1	1389	209527	111814	117750	64454.9	29447	11920.2	237161	184014	148974	68680.2	22600.6	239766	210765	214426	124347
2hour_5	40862.6	2515.5	0	1413.5	510177	16585.9	6070.6	19877.9	7046.9	1374	0	0	40596.3	500.6	0	0	55731.7	1647.1	1002.2	120252	14509.4	4630.1	1028.3	0	71884.1	16814.7	3622.1	1946.7	0	65437.4	6256	2388.4	1324.2	0	343901	84058.3	41605.6	12518.9	16890.3	3093.4	591224	138206	46669.2	14350.6	1029.2	466616	160850	77877.6	20857
4hour_1	5806.4	0	0	30.9	349496	18382.8	2896.7	15369.6	8869.2	0	0	82.9	75898.2	2304.8	45	1104.9	54107.6	2302.1	776	147473	11915.3	2564	2032.6	0	116456	24526.7	8421.3	1438.9	0	63825.5	5474.1	1883.1	715.3	107.7	522242	74140.6	24712.2	5673.9	19974.2	3844.2	612268	78472.4	18339.7	1511.6	0	883725	186979	79322.1	14185.7
4hour_2	14593	417.5	0	15.5	362938	14919.3	7258.3	18059.8	4897.7	0	0	40.5	154358	3127.7	564.9	2435.5	43795.9	2363.9	1239	133023	17974.4	6810.3	991.3	0	100571	16486.8	8066.8	1949	0	88512.7	8938.6	2782.7	460	0	447400	70395.6	33563.7	8305.4	17126.2	2436.4	678164	112658	36783.5	4720.6	1165.1	540762	130270	71241.9	13923.9
4hour_3	13137.1	0	0	47.8	219216	8758.3	5425.6	8131	3870.2	0	0	48.4	38529.7	792.4	426.7	37.7	39738.9	720.1	1499.9	66542.6	10063.6	1048.8	55.5	0	69321.8	11912.8	4332.5	1455.5	0	53103.7	5045.9	855.7	436.8	0	321630	57649.3	22719.1	7588.4	11561.1	1394.2	512957	97017.6	21806.3	4456.9	325.6	340553	90216.3	41299	8883.7
4hour_4	1089.9	0	0	5.8	293915	18096.4	8980.1	23639.6	4509.2	802.1	0	2.5	88750.6	1143.9	93.3	1383.3	25766.4	726.3	655.4	100211	11060	4188.5	537.2	0	42621.3	7190.8	2444.4	1519	0	43836.6	7283	1796.2	511	0	287070	65029.1	32867.9	7703.8	9757.1	1286.4	388714	74563.9	35791.7	7420.5	158.2	207698	73469.6	41148.3	11224.8
No gavage control	33655.9	387.7	0	0	967262	14775.8	7086.2	0	17440.5	0	0	0	24891.2	0	197.1	0	93176	579.5	0	289918	11029.9	960.9	0	0	159327	1602.9	529.4	0	0	97929.5	4910.7	0	476.5	0	901516	53995.7	7156.9	2453.4	26152.7	1650.4	1458202	37689.7	3069.5	1372.5	0	1.68651e+06	21437.6	6391.3	3460.1
Glucose control	8566	0	0	45.6	320184	6389.5	169.8	0	3967.4	0	0	50	110352	8.3	2576.2	0	36786.1	57	0	102808	3264.2	0	0	0	92121.2	984.4	329.2	0	0	74938	1908.3	0	524.1	0	384952	2414.1	230.4	109.8	1333.3	192.5	582427	19699.3	934	0	557.9	549770	6811.2	2132.6	2170
PBS control	45019.1	605.4	0	0	872147	20264.4	3871.1	1190.4	10235.2	0	0	104.7	238386	4320.3	171.4	2275.3	88722.5	32	0	325995	11537.4	2872.9	0	0	154230	1673.1	568.4	0	0	157816	6480.2	779.1	0	0	841065	4526.3	336.6	344.7	2341.6	228.9	1.22968e+06	42937	0	114.5	0	1.52106e+06	19878.2	6115.1	2788.4
Fractional Data
Metabolite name	pyruvate	pyruvate	pyruvate	pyruvate	Lactate	Lactate	Lactate	Lactate	Alanine	Alanine	Alanine	Alanine	G3P	G3P	G3P	G3P	glycine	glycine	glycine	fumarate	fumarate	fumarate	fumarate	fumarate	aspartate	aspartate	aspartate	aspartate	aspartate	malate	malate	malate	malate	malate	pyroglutamic acid	pyroglutamic acid	pyroglutamic acid	pyroglutamic acid	pyroglutamic acid	pyroglutamic acid	GABA	GABA	GABA	GABA	GABA	glutamate	glutamate	glutamate	glutamate
Sample ID	m+0	m+1	m+2	m+3	m+0	m+1	m+2	m+3	m+0	m+1	m+2	m+3	m+0	m+1	m+2	m+3	m+0	m+1	m+2	m+0	m+1	m+2	m+3	m+4	m+0	m+1	m+2	m+3	m+4	m+0	m+1	m+2	m+3	m+4	m+0	m+1	m+2	m+3	m+4	m+5	m+0	m+1	m+2	m+3	m+4	m+0	m+1	m+2	m+3
15min_1	0.72295	0	0	0.27705	0.525161	0.0303035	0.0445163	0.400019	0.647248	0	0	0.352752	0.828199	0.0406839	0.00263322	0.128484	0.96775	0.016676	0.0155736	0.67688	0.0952166	0.158921	0.0644569	0.00452592	0.756795	0.127338	0.07906	0.0368066	0	0.867482	0.0353606	0.0609737	0.0361833	0	0.779453	0.0608211	0.0931882	0.0272204	0.0336683	0.00564874	0.763753	0.0531039	0.12941	0.0442744	0.00945862	0.565599	0.111095	0.220484	0.0585133
15min_2	0.604735	0	0	0.395265	0.542726	0.0284868	0.0366495	0.392137	0.640051	0	0	0.359949	0.647232	0.0620977	0.00659178	0.284079	0.961197	0.0388032	0	0.603631	0.0990474	0.205524	0.0917979	0	0.612351	0.11576	0.185262	0.0840664	0.00256078	0.730701	0.0328181	0.196876	0.0396056	0	0.735159	0.0610134	0.135977	0.0311242	0.0264125	0.0103137	0.700609	0.0795709	0.147025	0.0596141	0.0131803	0.546912	0.122268	0.215771	0.0615279
15min_3	0.590034	0.0449531	0.0164282	0.348585	0.580198	0.0248191	0.0346772	0.360305	0.611185	0	0.105382	0.283432	0.79942	0.0345609	0.00386752	0.162151	0.972267	0.0277326	0	0.637724	0.102408	0.172923	0.0713691	0.0155767	0.713076	0.114054	0.121534	0.0375425	0.0137941	0.826841	0.0465679	0.0846242	0.0242372	0.0177295	0.75881	0.067299	0.108278	0.0253411	0.031864	0.00840828	0.708501	0.0826726	0.149368	0.0421687	0.0172904	0.566521	0.122123	0.213571	0.0576823
15min_4	0.619068	0.00306738	0.0189005	0.358964	0.555456	0.0289662	0.039778	0.3758	0.607063	0.0311097	0.0420572	0.31977	0.761332	0.0292076	0.0120841	0.197376	0.982497	0.0175028	0	0.659513	0.0960264	0.15608	0.0737286	0.0146514	0.735689	0.111305	0.0946273	0.0468993	0.011479	0.837299	0.0515659	0.0752954	0.0320099	0.00382986	0.753271	0.0666996	0.109695	0.0297498	0.0327004	0.00788411	0.696018	0.0922569	0.150336	0.0486275	0.0127618	0.557733	0.114674	0.219159	0.0621464
15min_5	0.788732	0	0	0.211268	0.681136	0.0310161	0.0284117	0.259436	0.736742	0	0.0449706	0.218288	0.916739	0	0	0.0832613	0.970328	0.0259608	0.00371098	0.707464	0.091527	0.139233	0.0497695	0.0120057	0.76411	0.129447	0.08183	0.0223888	0.00222452	0.873922	0.0400874	0.0551242	0.0308664	0	0.827009	0.0624528	0.0689915	0.0176249	0.0203201	0.00360138	0.752409	0.0746779	0.132429	0.0333007	0.00718324	0.618151	0.116825	0.186	0.0457738
30min_1	0.552806	0.020637	0.0347469	0.39181	0.452757	0.0348176	0.0557258	0.4567	0.508843	0.00688803	0.102613	0.381656	0.830896	0.0639852	0.000808036	0.10431	0.981955	0	0.0180452	0.399071	0.131477	0.247572	0.157253	0.0646272	0.626519	0.128629	0.13222	0.0828363	0.0297959	0.710042	0.0949908	0.101226	0.0853556	0.00838537	0.542285	0.0868788	0.189426	0.0776452	0.0785097	0.0252549	0.475774	0.113443	0.228192	0.126572	0.0560194	0.339633	0.111029	0.26778	0.131421
30min_2	0.695618	0.0427129	0.0050125	0.256657	0.637659	0.0321259	0.0387986	0.291417	0.561437	0.0859732	0	0.352589	0.823906	0.0270415	0.00212305	0.14693	1	0	0	0.525248	0.140024	0.209461	0.106225	0.0190421	0.622914	0.145508	0.144313	0.0699454	0.0173201	0.724386	0.0977971	0.109954	0.0536274	0.0142353	0.592404	0.102141	0.193234	0.0547736	0.0464488	0.0109983	0.564478	0.144595	0.202166	0.0685972	0.0201633	0.428298	0.143471	0.255017	0.0970091
30min_3	0.790362	0	0	0.209638	0.68616	0.0316528	0.0306941	0.251493	0.641202	0	0	0.358798	0.898574	0.0164315	0	0.0849947	0.973161	0.0268393	0	0.541025	0.161802	0.189906	0.0888361	0.0184321	0.708342	0.130124	0.0898073	0.0564589	0.0152684	0.727442	0.107315	0.113665	0.0448756	0.00670234	0.620769	0.102103	0.160739	0.0526647	0.0524462	0.0112774	0.576557	0.145152	0.19028	0.0691375	0.0188735	0.452214	0.149028	0.244936	0.0857568
30min_4	0.597652	0.0126594	0	0.389689	0.535921	0.0312323	0.0460732	0.386774	0.575548	0	0	0.424452	0.862043	0.0352581	0.0040289	0.0986702	0.965519	0.0344805	0	0.47991	0.155279	0.193188	0.127274	0.0443491	0.650567	0.123211	0.118564	0.0798181	0.0278395	0.740275	0.0640613	0.108464	0.0765845	0.0106159	0.553381	0.0994063	0.184028	0.080027	0.0643583	0.0187997	0.468482	0.14643	0.236214	0.109924	0.0389507	0.353635	0.135442	0.25994	0.125472
30min_5	0.621814	0	0.0102021	0.367984	0.515463	0.0303723	0.0437344	0.410431	0.715138	0	0.070759	0.214103	0.812682	0.014821	0.00685214	0.165645	0.977877	0	0.0221231	0.382466	0.137534	0.243458	0.178429	0.0581127	0.591435	0.138022	0.120036	0.108651	0.0418557	0.654595	0.0917754	0.124797	0.105868	0.0229643	0.502696	0.0949613	0.198722	0.0940759	0.0770315	0.0325135	0.408392	0.137139	0.246633	0.143983	0.0638528	0.311116	0.117886	0.264765	0.140733
2hour_1	0.95326	0.00916568	0	0.0375742	0.857981	0.0328425	0.0192288	0.0899478	0.986012	0	0	0.013988	0.928142	0.0362515	0	0.0356062	0.987339	0.00262776	0.0100329	0.681696	0.206875	0.0826996	0.0287295	0	0.780048	0.137341	0.0609031	0.0217075	0	0.820488	0.116557	0.0563113	0.00421305	0.00243097	0.620718	0.176051	0.12721	0.0369242	0.032006	0.00709118	0.645392	0.207588	0.11286	0.0282542	0.00590573	0.535984	0.233526	0.162177	0.0457364
2hour_2	0.774519	0.0733754	0.0358293	0.116276	0.746565	0.0588777	0.0523892	0.142168	0.923377	0.021679	0.0265507	0.0283935	0.925876	0.00440908	0.0495826	0.0201326	0.925535	0.0509608	0.0235041	0.590991	0.20931	0.128739	0.0565266	0.0144337	0.659042	0.19041	0.0943512	0.040101	0.0160958	0.715517	0.163151	0.080258	0.0347143	0.00636055	0.446319	0.192732	0.194968	0.0917434	0.0552722	0.0189642	0.408069	0.290661	0.195756	0.0840787	0.021435	0.317599	0.265214	0.226281	0.122947
2hour_3	0.764469	0.0902769	0.0228882	0.122366	0.72649	0.0671847	0.0539406	0.152385	0.697838	0.142879	0.0780141	0.0812691	0.892318	0.0518991	0.0112239	0.0445593	0.922732	0.023459	0.0538088	0.540618	0.234548	0.135196	0.0787421	0.010896	0.631444	0.193508	0.113978	0.0440698	0.017	0.692642	0.163941	0.092604	0.0323996	0.0184133	0.445911	0.204548	0.188758	0.086188	0.0558503	0.0187438	0.417136	0.272421	0.199889	0.0883987	0.0221551	0.32304	0.251756	0.228006	0.125397
2hour_4	0.710708	0.0623847	0.0599618	0.166945	0.720891	0.0448977	0.0464263	0.187785	0.850639	0	0	0.149361	0.809783	0.0347028	0.0318873	0.123626	0.9164	0.0251817	0.0584182	0.406338	0.278666	0.185104	0.101651	0.028242	0.469214	0.222284	0.185584	0.10258	0.0203378	0.475459	0.28307	0.1331	0.0847594	0.0236118	0.384514	0.205196	0.21609	0.118285	0.0540398	0.0218754	0.358558	0.278206	0.225231	0.103836	0.0341693	0.276682	0.243216	0.24744	0.143492
2hour_5	0.912283	0.0561601	0	0.0315573	0.923044	0.0300083	0.0109833	0.0359644	0.836835	0.163165	0	0	0.987819	0.012181	0	0	0.954621	0.0282129	0.0171665	0.856375	0.103329	0.0329733	0.00732306	0	0.762554	0.178372	0.0384236	0.0206508	0	0.867801	0.0829642	0.0316739	0.0175609	0	0.68497	0.167424	0.0828685	0.0249347	0.0336415	0.00616132	0.746986	0.174618	0.0589645	0.0181314	0.00130035	0.636821	0.219522	0.106285	0.0284649
4hour_1	0.994706	0	0	0.00529354	0.90509	0.047606	0.00750159	0.0398027	0.99074	0	0	0.0092604	0.956464	0.0290449	0.000567087	0.0139239	0.946174	0.0402566	0.0135698	0.899308	0.0726609	0.0156356	0.012395	0	0.772035	0.162598	0.0558283	0.00953906	0	0.886395	0.0760231	0.0261521	0.00993394	0.00149571	0.802724	0.113959	0.0379844	0.0087212	0.0307018	0.00590881	0.861631	0.110433	0.0258091	0.00212724	0	0.757606	0.160295	0.0680018	0.0121612
4hour_2	0.971183	0.0277852	0	0.00103155	0.900199	0.0370045	0.0180028	0.0447939	0.991799	0	0	0.00820137	0.961815	0.0194889	0.00351994	0.0151758	0.923988	0.0498726	0.0261399	0.837682	0.113189	0.0428862	0.00624247	0	0.791438	0.129743	0.0634815	0.0153376	0	0.879027	0.0887699	0.0276352	0.0045683	0	0.772408	0.121534	0.0579456	0.0143388	0.0295673	0.00420629	0.813643	0.135163	0.0441318	0.00566365	0.00139786	0.712071	0.171539	0.0938108	0.0183349
4hour_3	0.996375	0	0	0.00362536	0.907611	0.0362616	0.0224634	0.0336644	0.987649	0	0	0.0123513	0.968411	0.0199163	0.0107247	0.000947558	0.947091	0.017162	0.0357469	0.856288	0.129501	0.0134962	0.000714189	0	0.796595	0.136893	0.0497859	0.0167255	0	0.893369	0.0848876	0.0143955	0.00734833	0	0.761179	0.136434	0.0537677	0.0179589	0.0273608	0.00329955	0.805822	0.152408	0.0342563	0.0070015	0.000511496	0.706432	0.187142	0.0856692	0.018428
4hour_4	0.994707	0	0	0.00529342	0.852839	0.0525095	0.0260571	0.0685939	0.848583	0.150947	0	0.000470473	0.97132	0.0125193	0.00102111	0.0151394	0.949105	0.0267533	0.0241417	0.863913	0.0953475	0.0361088	0.00463116	0	0.792578	0.133719	0.0454556	0.0282471	0	0.820498	0.136317	0.0336198	0.00956449	0	0.711072	0.161077	0.0814137	0.0190823	0.0241683	0.00318641	0.767227	0.147171	0.070644	0.0146462	0.000312248	0.618428	0.218758	0.12252	0.0334222
No gavage control	0.988612	0.0113883	0	0	0.977898	0.0149383	0.00716412	0	1	0	0	0	0.992144	0	0.00785625	0	0.993819	0.00618097	0	0.960283	0.0365338	0.00318275	0	0	0.986794	0.00992759	0.00327885	0	0	0.947857	0.0475306	0	0.00461203	0	0.992526	0.00594041	0.000789272	0.000278981	0.00028922	0.000176593	0.971918	0.0251209	0.00204588	0.000914796	0	0.981584	0.0124771	0.00371986	0.00201385
Glucose control	0.994705	0	0	0.00529518	0.979925	0.0195551	0.000519674	0	0.987554	0	0	0.0124459	0.977115	7.34927e-05	0.0228111	0	0.998453	0.0015471	0	0.969227	0.0307733	0	0	0	0.985941	0.0105357	0.00352331	0	0	0.968562	0.0246645	0	0.00677391	0	0.989004	0.00620222	0.000591935	0.000282094	0.00342547	0.000494564	0.964893	0.0326353	0.00154733	0	0.000924259	0.979486	0.012135	0.0037995	0.00386613
PBS control.CDF	0.986731	0.0132692	0	0	0.971781	0.0225794	0.00431333	0.00132639	0.989874	0	0	0.0101258	0.972397	0.0176229	0.000699156	0.00928115	0.999639	0.000360545	0	0.957667	0.0338931	0.00843965	0	0	0.985675	0.0106927	0.0036326	0	0	0.956024	0.0392559	0.00471965	0	0	0.990837	0.00533231	0.00039654	0.000406082	0.00275858	0.000269661	0.966174	0.0337362	0	8.99642e-05	0	0.981378	0.0128253	0.00394541	0.00179905
[truncated: 16 more columns]

## Sheet: Liver
Relative Abundance, natural abundance stripped
Metabolite name	pyruvate	pyruvate	pyruvate	pyruvate	Lactate	Lactate	Lactate	Lactate	Alanine	Alanine	Alanine	Alanine	Serine	Serine	Serine	Serine	malate	malate	malate	malate	malate	Aspartate	Aspartate	Aspartate	Aspartate	Aspartate	citrate	citrate	citrate	citrate	citrate	citrate	citrate	G6P	G6P	G6P	G6P	G6P	G6P	G6P
Sample ID	m+0	m+1	m+2	m+3	m+0	m+1	m+2	m+3	m+0	m+1	m+2	m+3	m+0	m+1	m+2	m+3	m+0	m+1	m+2	m+3	m+4	m+0	m+1	m+2	m+3	m+4	m+0	m+1	m+2	m+3	m+4	m+5	m+6	m+0	m+1	m+2	m+3	m+4	m+5	m+6
15min_1	531001	24833.8	26396	152182	8.84863e+06	653063	604200	3.65533e+06	254445	24836.4	28585.7	90115.6	50411	2142.7	1060.2	0	602014	94952.8	36914.9	32922	3704.2	36386.4	6088.3	1790.5	2026.7	0	298191	60927.5	21963	18998.4	1384.4	0	187.2	43985.6	0	3272.4	2547.3	3560.4	0	12911.2
15min_2	516783	25541.5	19316.6	119520	6.36235e+06	418378	448433	2.6472e+06	185170	21378.8	20067.3	71784.9	33360.1	1836.9	86.6	0	533458	55498.1	35907.6	30571.7	923.8	32766.6	5620.1	2611.3	1472.8	0	188161	32722.6	11058.9	9248.1	2968.8	0	0	25046.9	1911.6	1863	2517.2	0	1290.8	10743.4
15min_3	602327	22736.9	21124.8	122117	7.29385e+06	467399	470710	2.79443e+06	157931	16364.1	20059	50680.3	34646.9	2564.1	509.8	0	663959	71225.4	39550.7	39075.1	3357.2	31009.4	5099.7	1534.8	1176.1	0	330785	53643.4	19556.8	13832.3	4145	0	0	18386.8	3133.6	1865.7	1386.5	0	465.2	9255.8
15min_4	837137	48048.6	32361.2	148820	6.98485e+06	466868	458994	2.73601e+06	198857	11369.8	22645.7	67840.5	38074.9	685.1	0	0	457167	60684.3	34429.8	27655.1	1162.3	31169.6	5512.9	2645.3	1664.7	0	183440	26896.7	11508.4	7492.1	1747.8	0	502	32532.2	0	4320.7	3125.7	0	1482.6	8069.8
15min_5	811754	41884.6	15999.1	98688	1.09719e+07	766321	447785	2.04225e+06	310774	10483.7	20205.4	52408.1	14296.6	1404.3	0	0	836312	113013	29332.2	26160.3	8862.3	66995	9793.3	4199.1	1700.1	0	91837.1	17314.9	5609.3	3696	0	0	0	7132	152.6	602.9	0	470	0	767
30min_1	484019	30706	20083.9	147707	7942434	888313	868218	5.11824e+06	263332	35814.8	40949	138974	25386.9	145.6	398.9	0	394893	66386	43345.7	23259.7	3174.9	21441.5	3728.7	2426.2	1773.3	0	62214.1	23947.6	15126.4	2227.4	2995.4	965.6	0	19850.6	665.5	0	406.1	1628.6	0	4741.2
30min_2	635808	45106.7	28437.2	177710	9.18697e+06	790961	593384	3.38393e+06	384883	14839.8	39557.9	125572	36723.2	1617.4	436.6	0	503133	74252.5	28553.6	25746.9	4111.5	28355.3	3710.4	2102	1518.1	0	191635	61728.4	22133.6	11430.6	3954.6	0	0
30min_4	515174	32736.1	23265.6	141340	7287821	656266	610518	3.07023e+06	209664	23118.1	23562.3	74337.2	46547.8	1814.6	0	544.6	690204	82670.5	43355.2	33851.8	4417	29443.3	6402	3745	180.1	0	209843	53107.4	18542	11879.7	536.9	0	0	40271.1	1382.2	3954.3	2545.1	198.4	968.1	12285
30min_5	497586	30265.6	20277.3	151289	6.9447e+06	670163	666658	3.80544e+06	265904	20508.1	37424.9	124576	25970.8	1521.7	0	0	438842	70973	41223.8	25840.6	5479.2	20206.3	2100.6	2452.8	1455.4	0	100452	26226.9	10419	8729.5	144.8	0	879.2	36449.7	4941	3310.2	4648.5	25.6	0	7699
2hour_1	374361	18166.1	10976	49455.7	6.50278e+06	335348	202225	837572	385241	7403.8	21298.1	49616.2	30389.8	2494.5	843.9	449	485977	41567.5	14913.7	12331	1780.7	7833.8	1692.4	0	0	14.7	139173	24719.5	5040	1872.5	0	0	0	5732.6	0	2126.9	20.8	0	132.4	71.7
2hour_2	135679	11499.3	10976.3	23595	6.17289e+06	375279	249994	767148	334874	8299.9	17947.1	39139.2	25146.7	1024.8	701.2	0	626055	77456.9	37713.4	20168	0	18030.5	3968.4	1020.8	686.2	0	156263	23350	8164.2	7070.2	351.5	0	0	12107.4	0	1200.1	0	39.8	288.8	0
2hour_3	482836	31258.1	22136.6	99506.8	4.61782e+06	280296	180028	651686	227577	9577.9	16617.6	26204.9	23682.7	191.8	678.3	0	494924	39335.3	20695.7	12999.8	1136.1	14491.6	2890.4	1155.7	493.7	0	74322.1	8916.5	3606.1	1331.9	0	0.1	0	43151.7	3627.3	557.6	0	3008.1	0	4347.3
2hour_4	490996	36263.2	23190.6	107473	6.77424e+06	432723	281727	1108924	297119	18322.4	18339.7	47081.6	43486.5	2013.5	539.2	304.4	511241	52882.1	22714.2	9445.8	3679.1	22831.8	3999	2574.4	1684.9	0	154620	30202	9949.1	3489	0	249.7	0	42244.6	712.9	2100.3	2774.4	2557.5	0	6731.3
2hour_5	800299	33397.3	14617.5	48551.9	17414933	642097	150396	613929	774176	0	10178.6	25722.1	22356.7	2203.6	230.1	143.5	576244	37517.8	7239.5	3857.4	0	14963.6	1908.6	1513.3	0	0	83035	9161.3	2632.9	0	781.6	0	0	6786	894.7	0	0	980.9	0	0
4hour_1	449165	15815.1	7351.8	14993.8	8344965	226674	46411	111225	429622	0	8092.8	8884.8	37255.9	2894.5	0	419.8	803528	45601.6	4239.1	5401.2	0	38380.3	6246.7	947	595.3	112.3	301323	30738.7	2829.6	411.7	0	0	236.5	35034	2099.9	1282.3	0	0	679.6	136.2
4hour_2	529558	23817.6	13684.1	39953.2	5.51301e+06	206214	118594	556127	241693	7584.9	8444.8	27333.7	25458.5	766.2	372.7	0	619635	37303.8	8087.8	7178	2610.7	20543.9	2910.7	422.7	599.5	0	264776	28512.2	0	5198.7	0	0	0	37848.4	2943.1	2358.4	0	1468.1	0	3928.2
4hour_3	792488	36662.7	22093.6	63756.5	8.04139e+06	363492	168307	517691	301550	12345	9589.2	18588.8	46571.8	2596.2	0	774.9	802365	53098.3	12475.1	7257.6	1998.1	23945.2	3001	2101.3	620.3	0	133577	11470.5	5137.3	0	839.8	0	0	8199.1	2228.9	119.4	0	277.9	282.5	0
4hour_4	466771	25907	14218.5	25190	7.36912e+06	305585	129222	362706	265564	7084.2	13941	9417.4	49654.9	1982	883.8	0	742461	63175.2	20302.9	10992.3	3165.9	22390	4284.9	355.4	717.2	0	361617	44739.1	21546.7	6537.2	1433	0	0	31083.3	0	1891.1	1470.9	0	349.4	407.4
Glucose control	1.04589e+06	30529.2	4809.4	0	1.17194e+07	273921	0	0	350179	0	4680.2	6741.4	59184.8	119.5	159.8	0	1.34182e+06	41732.4	5794.9	0	1360.7	39074.1	513.1	301.1	0	0	432893	21722.7	0	1072.1	291.1	0	0	15339.2	0	201.6	0	0	71	0
PBS control	1.72762e+06	38145.5	3805.8	8598.1	8.63569e+06	210873	6385.2	3199.9	444091	0	0	2949.3	100050	152.7	195	0	1.12912e+06	40805.8	783.5	0	1082.2	64047	778	637.8	0	142.8	295400	20662.1	0	868.6	0	0	319	23434.3	0	0	331.5	0	0	11.8
Fractional Data
Metabolite name	pyruvate	pyruvate	pyruvate	pyruvate	Lactate	Lactate	Lactate	Lactate	Alanine	Alanine	Alanine	Alanine	Serine	Serine	Serine	Serine	malate	malate	malate	malate	malate	Aspartate	Aspartate	Aspartate	Aspartate	Aspartate	citrate	citrate	citrate	citrate	citrate	citrate	citrate	G6P	G6P	G6P	G6P	G6P	G6P	G6P
Sample ID	m+0	m+1	m+2	m+3	m+0	m+1	m+2	m+3	m+0	m+1	m+2	m+3	m+0	m+1	m+2	m+3	m+0	m+1	m+2	m+3	m+4	m+0	m+1	m+2	m+3	m+4	m+0	m+1	m+2	m+3	m+4	m+5	m+6	m+0	m+1	m+2	m+3	m+4	m+5	m+6
15min_1	0.723028	0.0338145	0.0359416	0.207216	0.643012	0.0474568	0.043906	0.265625	0.639336	0.0624058	0.0718266	0.226431	0.94026	0.0399654	0.0197747	0	0.781321	0.123234	0.0479098	0.0427277	0.00480748	0.786021	0.13152	0.0386785	0.0437809	0	0.742412	0.151692	0.0546817	0.0473007	0.00344677	0	0.000466076	0.663664	0	0.0493747	0.0384342	0.0537201	0	0.194807
15min_2	0.75868	0.037497	0.0283583	0.175465	0.6442	0.0423616	0.0454047	0.268034	0.620541	0.0716446	0.0672495	0.240565	0.945485	0.052061	0.0024544	0	0.812753	0.0845545	0.0547072	0.0465777	0.00140746	0.771509	0.132329	0.0614846	0.0346779	0	0.770648	0.134021	0.0452937	0.0378773	0.0121593	0	0	0.577478	0.0440736	0.0429531	0.0580362	0	0.0297605	0.247698
15min_3	0.783968	0.0295936	0.0274953	0.158943	0.66149	0.0423891	0.0426894	0.253431	0.644525	0.066783	0.0818621	0.20683	0.918509	0.0679758	0.0135151	0	0.812513	0.0871613	0.0483997	0.0478177	0.00410834	0.7988	0.131368	0.0395363	0.0302962	0	0.78392	0.127128	0.0463472	0.0327809	0.00982315	0	0	0.53305	0.0908458	0.0540883	0.0401959	0	0.0134866	0.268334
15min_4	0.785037	0.0450582	0.0303472	0.139558	0.656057	0.0438508	0.0431113	0.256981	0.661285	0.0378095	0.0753068	0.225599	0.982325	0.0176754	0	0	0.786729	0.10443	0.0592495	0.0475911	0.00200018	0.760373	0.134486	0.0645313	0.0406099	0	0.792099	0.116141	0.0496937	0.0323512	0.00754707	0	0.00216766	0.656805	0	0.0872322	0.0631059	0	0.0299328	0.162924
15min_5	0.838307	0.0432547	0.0165224	0.101916	0.771134	0.0538591	0.0314715	0.143535	0.789024	0.0266171	0.0512996	0.133059	0.910559	0.0894407	0	0	0.825026	0.111488	0.0289364	0.0258073	0.0087427	0.810219	0.118437	0.0507828	0.0205605	0	0.775276	0.14617	0.0473529	0.0312011	0	0	0	0.781632	0.0167242	0.0660749	0	0.0515097	0	0.0840594
30min_1	0.709168	0.0449894	0.0294263	0.216416	0.536028	0.0599515	0.0585953	0.345425	0.549674	0.074759	0.085476	0.290091	0.979002	0.00561481	0.0153829	0	0.743595	0.125007	0.0816213	0.0437987	0.00597843	0.730055	0.126957	0.0826089	0.0603786	0	0.578862	0.222817	0.140741	0.0207245	0.0278703	0.00898429	0	0.727341	0.0243844	0	0.0148798	0.0596732	0	0.173721
30min_2	0.716757	0.0508496	0.0320577	0.200336	0.658317	0.0566784	0.0425205	0.242484	0.681386	0.026272	0.0700322	0.222309	0.947031	0.0417101	0.0112592	0	0.791342	0.116786	0.0449099	0.0404954	0.00646668	0.794582	0.103974	0.058903	0.0425407	0	0.658807	0.212211	0.0760912	0.0392963	0.0135952	0	0
30min_4	0.723035	0.0459444	0.0326528	0.198368	0.626919	0.0564538	0.0525184	0.264109	0.634036	0.0699105	0.0712538	0.2248	0.951762	0.0371031	0	0.0111354	0.80773	0.0967473	0.0507376	0.039616	0.00516911	0.740332	0.160974	0.0941655	0.00452849	0	0.713973	0.180693	0.0630875	0.0404196	0.00182676	0	0	0.653707	0.0224368	0.0641888	0.0413137	0.00322056	0.0157148	0.199418
30min_5	0.711429	0.0432725	0.0289917	0.216307	0.574561	0.0554451	0.0551551	0.314838	0.592989	0.0457348	0.0834608	0.277815	0.94465	0.0553496	0	0	0.75356	0.121872	0.0707877	0.0443723	0.00940864	0.770789	0.0801294	0.0935644	0.0555176	0	0.684038	0.178595	0.0709494	0.0594445	0.000986032	0	0.00598701	0.638639	0.0865718	0.0579984	0.0814469	0.00044854	0	0.134895
2hour_1	0.826479	0.0401054	0.0242318	0.109184	0.825443	0.0425681	0.0256699	0.106319	0.83105	0.0159716	0.0459447	0.107033	0.889183	0.0729873	0.0246919	0.0131374	0.873164	0.0746852	0.0267958	0.0221554	0.00319942	0.821076	0.177384	0	0	0.00154074	0.814806	0.144724	0.0295074	0.0109628	0	0	0	0.709094	0	0.263087	0.00257286	0	0.0163772	0.00886893
2hour_2	0.746517	0.0632699	0.0603923	0.129821	0.815947	0.0496053	0.0330448	0.101403	0.836641	0.0207363	0.0448386	0.0977844	0.935771	0.0381354	0.0260934	0	0.822249	0.10173	0.0495321	0.0264883	0	0.760591	0.167401	0.043061	0.0289464	0	0.800532	0.119622	0.041825	0.0362205	0.00180073	0	0	0.887893	0	0.088009	0	0.00291872	0.0211791	0
2hour_3	0.759489	0.0491683	0.0348204	0.156522	0.805926	0.0489187	0.0314193	0.113736	0.812841	0.0342095	0.0593533	0.0935964	0.964562	0.00781174	0.0276262	0	0.869675	0.0691195	0.0363662	0.0228431	0.00199634	0.761457	0.151875	0.060726	0.0259413	0	0.842877	0.101121	0.0408963	0.0151049	0	1.13409e-06	0	0.788995	0.0663223	0.0101953	0	0.0550007	0	0.0794869
2hour_4	0.746282	0.0551177	0.0352482	0.163352	0.787921	0.0503306	0.032768	0.12898	0.780121	0.0481076	0.0481531	0.123618	0.93835	0.0434472	0.0116348	0.00656833	0.852122	0.0881424	0.0378594	0.015744	0.00613222	0.734375	0.128626	0.0828045	0.0541941	0	0.778903	0.152144	0.050119	0.017576	0	0.00125787	0	0.739563	0.0124805	0.0367693	0.0485706	0.0447734	0	0.117843
2hour_5	0.892329	0.0372378	0.0162984	0.0541351	0.925275	0.0341153	0.00799069	0.0326188	0.955682	0	0.012565	0.0317527	0.896639	0.0883777	0.0092284	0.00575522	0.922199	0.060042	0.0115858	0.00617323	0	0.813881	0.10381	0.0823094	0	0	0.868469	0.0958187	0.0275377	0	0.00817481	0	0	0.783458	0.103295	0	0	0.113247	0	0
4hour_1	0.921694	0.0324528	0.015086	0.0307675	0.955975	0.0259671	0.00531671	0.0127416	0.961985	0	0.0181209	0.0198943	0.918307	0.0713455	0	0.0103475	0.935673	0.0531011	0.00493625	0.00628946	0	0.829278	0.134972	0.0204617	0.0128626	0.00242645	0.898026	0.0916097	0.00843298	0.00122698	0	0	0.000704834	0.892996	0.0535252	0.0326851	0	0	0.0173226	0.00347166
4hour_2	0.8724	0.0392374	0.0225433	0.0658194	0.862224	0.0322515	0.0185478	0.0869772	0.847878	0.0266084	0.029625	0.0958886	0.95718	0.0288073	0.0140126	0	0.918229	0.05528	0.0119852	0.010637	0.00386876	0.839321	0.118917	0.0172694	0.0244926	0	0.887061	0.0955225	0	0.0174168	0	0	0	0.779637	0.0606247	0.0485805	0	0.0302413	0	0.0809167
4hour_3	0.866106	0.0400685	0.024146	0.0696791	0.884556	0.0399843	0.0185139	0.0569462	0.881537	0.0360888	0.0280327	0.0543417	0.932501	0.0519834	0	0.0155157	0.914695	0.060532	0.0142216	0.00827365	0.00227783	0.807111	0.101153	0.0708276	0.0209082	0	0.884472	0.0759513	0.0340163	0	0.00556069	0	0	0.738139	0.200661	0.0107492	0	0.0250185	0.0254326	0
4hour_4	0.877246	0.0486895	0.0267222	0.0473419	0.902345	0.0374187	0.0158232	0.0444132	0.897156	0.0239326	0.047097	0.0318149	0.945435	0.0377375	0.0168277	0	0.88378	0.0751999	0.0241673	0.0130846	0.00376849	0.80692	0.154425	0.0128084	0.0258474	0	0.829638	0.102643	0.0494335	0.014998	0.00328766	0	0	0.882996	0	0.0537212	0.0417844	0	0.00992554	0.0115732
Glucose control	0.967316	0.0282355	0.00444807	0	0.977161	0.0228395	0	0	0.968414	0	0.012943	0.0186432	0.995303	0.00200962	0.00268734	0	0.964847	0.0300079	0.00416686	0	0.000978419	0.979588	0.0128634	0.00754858	0	0	0.949371	0.0476397	0	0.00235121	0.000638407	0	0	0.982539	0	0.0129133	0	0	0.00454784	0
PBS control	0.971572	0.0214521	0.00214029	0.00483537	0.975107	0.0238109	0.00072099	0.00036132	0.993403	0	0	0.00659739	0.996537	0.00152095	0.00194228	0	0.963584	0.0348233	0.000668632	0	0.000923541	0.976243	0.0118587	0.00972173	0	0.00217664	0.931128	0.0651288	0	0.0027379	0	0	0.00100552	0.985562	0	0	0.0139417	0	0	0.000496265

## Sheet: Plasma
Relative Abundance, natural abundance stripped
Metabolite name	pyruvate	pyruvate	pyruvate	pyruvate	Lactate	Lactate	Lactate	Lactate	pyroglutamic acid	pyroglutamic acid	pyroglutamic acid	pyroglutamic acid	pyroglutamic acid	pyroglutamic acid	citrate	citrate	citrate	citrate	citrate	citrate	citrate	Glucose	Glucose	Glucose	Glucose	Glucose	Glucose	Glucose
Sample ID	m+0	m+1	m+2	m+3	m+0	m+1	m+2	m+3	m+0	m+1	m+2	m+3	m+4	m+5	m+0	m+1	m+2	m+3	m+4	m+5	m+6	m+0	m+1	m+2	m+3	m+4	m+5	m+6
15min_1	0	0	0	0	198202	9037.5	8489.4	65353.3	26128	1374.3	364.8	0	0	30.8	32636.7	2914.1	2422.8	164	0	0	46.8	35009.7	3310.5	406.9	1154.6	0	4076.7	56441
15min_2	94115.8	5051.5	0	17603	547686	18853.3	11692.7	93311.1	14158.3	336.2	0	0	8.7	8.9	31002.8	5055.9	885.9	0	0	156.7	66.7	35138.6	1774.1	718.8	1353.3	0	4850.6	49058.9
15min_3	117721	4353.6	581.2	31278.3	456518	19413.1	14179.9	119633	28279.1	1590.2	106.2	0	0	29.5	58192.7	6898.7	1066.6	50.6	0	0	92.7	30409.5	11758.7	902.4	19.4	773.3	1323.5	59451
15min_5	142376	5392.4	3695	36455.6	634432	23564.1	34172.8	165753	89549.5	9638.4	5759.9	2778	1971.4	0	38843.5	4884.8	3802.1	1122.2	0	0	155.3	40748.1	3569.3	493	0	1539.6	1513.7	37019.5
30min_3	90245	3042.5	1619.5	29374.2	629040	24364.4	77851.6	197119	37383.9	2165	839.5	0	0	19.9	39997.8	7433.8	1222.6	457.4	0	0	103.4	49916.6	3349.2	404.7	1169.9	637.3	1561.9	28872.3
30min_5	39314.2	1453.3	358.4	13613.9	385017	17321.9	20793.1	147414	17669.5	1461.1	864.2	0	0	32.2	15956.8	595.3	899.4	0	0	89.1	27.9	20248.9	2524.8	846.6	1984	0	19.7	43218
2hour_2	26673.4	66	0	8267.1	307461	20388	14246.2	80482.2	33833.5	4663.9	2300.4	0	0	54.2	49233.7	6670.6	2979.4	22	0	0	44.8	56923.8	9378.4	6348.5	5957.7	1361.5	297.4	9873.7
2hour_4	53813.2	3375.1	1752.4	22049.3	703419	35914.1	43512.1	264643	37762.6	5511.7	1232	1209.4	0	0	55066.9	8523.8	2583.4	1994.9	177.7	0	69.6	49552.2	8840.6	5302	5067.3	2735.5	340.2	10957.2
2hour_5	145174	4435.7	2086.4	21863.2	1.02035e+06	36423.2	18322.6	143503	54629.7	5148.1	1779.9	0	0	47.8	65702.6	6460.6	197.8	1326.2	0	0	153.3	95129.1	7932.1	803.2	0	0	303.4	318
4hour_1	81501	2295.2	1274.9	9012.7	505647	21664.9	14518	64925.5	49586.3	5526	508	40.9	0	8.7	77226	6124.2	0	1452	0	62.9	228.5	85270.8	2467.9	1035.9	2025.1	0	0	301.9
4hour_2	50874.7	1179.9	614.5	5457.8	368179	14665.2	7476	42269.8	35621.3	2331.4	0	0	1.4	36.4	51941.2	3345.3	0	196	0	93.7	98.2	59386.8	2984	1419.5	977	460.6	0	2363.4
4hour_3	127507	7213.9	1750.9	14803.5	632949	24062	12716.2	77398.5	66977.2	4333.8	2562.8	0	0	47.5	78109.1	8275.7	2085.8	0	169.5	0	32.4	86444.8	6001.3	743.9	2294.7	0	0	296.8
4hour_4	54917.2	1035.2	256	7699.9	332467	13109.2	1765.2	49136.8	42437.6	3456.2	1011.1	0	0	13.2	54059.6	5114.2	1700.2	646.1	0	115.5	183.9	74688.6	8444.1	0	3326.8	788.3	0	3760.7
No gavage control	158180	0	0	222.7	966524	19547.5	7610.5	362.6	45989.5	176.4	46.4	0	0	48	38403.5	387.1	0	0	0	95.2	67.4	81469.8	351.5	47.1	0	0	292.1	197.4
Glucose control	84099.2	1655.8	0	113.9	328264	8634.2	0	638.4	39088.9	198.2	28.9	0	0	38	69328.7	238	184.4	0	0	301.3	107.9	77163.9	387	0	0	0	183.6	189.7
PBS control	163521	2358.2	0	0	462978	5808.7	0	0	32398.2	183.7	0	0	24.7	22.6	51771.7	475.3	0	295.6	0	80.9	103.1	77067.1	291.7	96.9	0	128.4	0	100.8
Fractional Data
Metabolite name	pyruvate	pyruvate	pyruvate	pyruvate	Lactate	Lactate	Lactate	Lactate	pyroglutamic acid	pyroglutamic acid	pyroglutamic acid	pyroglutamic acid	pyroglutamic acid	pyroglutamic acid	citrate	citrate	citrate	citrate	citrate	citrate	citrate	Glucose	Glucose	Glucose	Glucose	Glucose	Glucose	Glucose
Sample ID	m+0	m+1	m+2	m+3	m+0	m+1	m+2	m+3	m+0	m+1	m+2	m+3	m+4	m+5	m+0	m+1	m+2	m+3	m+4	m+5	m+6	m+0	m+1	m+2	m+3	m+4	m+5	m+6
15min_1	0	0	0	0	0.705139	0.0321525	0.0302025	0.232506	0.936558	0.0492618	0.0130763	0	0	0.00110403	0.854713	0.0763165	0.06345	0.00429495	0	0	0.00122563	0.348704	0.0329733	0.00405281	0.0115001	0	0.0406048	0.562165
15min_2	0.805991	0.0432601	0	0.150749	0.815563	0.0280746	0.0174117	0.13895	0.97562	0.0231669	0	0	0.0005995	0.000613281	0.834126	0.136028	0.023835	0	0	0.00421599	0.00179455	0.378264	0.0190981	0.00773783	0.0145682	0	0.0522163	0.528115
15min_3	0.764749	0.0282822	0.00377564	0.203193	0.748704	0.0318381	0.0232555	0.196202	0.94248	0.0529978	0.00353941	0	0	0.000983169	0.877701	0.104051	0.0160872	0.000763183	0	0	0.00139816	0.290617	0.112375	0.00862403	0.000185401	0.00739025	0.0126484	0.56816
15min_5	0.757646	0.0286953	0.0196627	0.193996	0.739498	0.0274665	0.0398321	0.193203	0.816334	0.0878637	0.0525073	0.0253243	0.0179713	0	0.795845	0.100082	0.0778993	0.0229922	0	0	0.00318186	0.480049	0.0420495	0.00580798	0	0.0181379	0.0178327	0.436123
30min_3	0.726136	0.0244808	0.0130309	0.236353	0.677571	0.0262441	0.0838579	0.212327	0.925154	0.0535781	0.0207754	0	0	0.000492473	0.812716	0.151047	0.024842	0.00929391	0	0	0.00210099	0.581021	0.0389841	0.00471064	0.0136174	0.00741806	0.0181803	0.336069
30min_5	0.718201	0.0265492	0.00654734	0.248702	0.674822	0.0303602	0.0364442	0.258374	0.882284	0.0729565	0.0431517	0	0	0.00160783	0.908262	0.0338845	0.0511939	0	0	0.00507158	0.00158807	0.294136	0.0366753	0.0122977	0.0288196	0	0.000286163	0.627785
2hour_2	0.761956	0.00188536	0	0.236159	0.727585	0.0482468	0.0337126	0.190456	0.828197	0.114166	0.0563106	0	0	0.00132674	0.83517	0.113156	0.0505407	0.000373194	0	0	0.00075996	0.631497	0.104041	0.0704286	0.0660931	0.0151041	0.00329928	0.109536
2hour_4	0.664443	0.041673	0.0216372	0.272247	0.671529	0.0342859	0.0415395	0.252646	0.826031	0.120565	0.0269492	0.0264548	0	0	0.80488	0.124587	0.03776	0.0291583	0.00259733	0	0.0010173	0.598493	0.106777	0.0640377	0.061203	0.0330394	0.00410894	0.132341
2hour_5	0.836452	0.0255572	0.0120212	0.125969	0.837314	0.0298894	0.0150358	0.11776	0.886767	0.0835656	0.0288919	0	0	0.000775905	0.889791	0.087494	0.00267875	0.0179603	0	0	0.0020761	0.91045	0.0759156	0.00768717	0	0	0.00290374	0.00304348
4hour_1	0.86626	0.0243953	0.0135507	0.0957944	0.833362	0.0357061	0.0239273	0.107004	0.89072	0.0992637	0.00912522	0.000734688	0	0.000156278	0.907542	0.0719702	0	0.0170636	0	0.000739186	0.00268528	0.935997	0.0270895	0.0113708	0.022229	0	0	0.00331388
4hour_2	0.875235	0.0202987	0.0105717	0.0938946	0.851104	0.0339009	0.0172819	0.0977133	0.937637	0.061368	0	0	3.68513e-05	0.000958134	0.932946	0.0600869	0	0.00352047	0	0.001683	0.00176383	0.878616	0.0441477	0.0210012	0.0144545	0.00681449	0	0.034966
4hour_3	0.84288	0.0476873	0.0115743	0.0978581	0.847179	0.0322061	0.0170202	0.103595	0.906061	0.0586272	0.0346693	0	0	0.000642575	0.880872	0.0933288	0.0235225	0	0.00191153	0	0.000365389	0.902521	0.0626561	0.00776664	0.0239577	0	0	0.00309872
4hour_4	0.859312	0.0161982	0.00400574	0.120484	0.83855	0.0330641	0.0044522	0.123933	0.904504	0.0736645	0.0215503	0	0	0.000281341	0.874475	0.0827279	0.0275026	0.0104514	0	0.00186834	0.00297479	0.820677	0.0927836	0	0.0365548	0.00866183	0	0.0413225
No gavage control	0.998594	0	0	0.00140591	0.972315	0.0196646	0.0076561	0.000364772	0.995179	0.00381717	0.00100406	0	0	0.00103868	0.985888	0.00993757	0	0	0	0.00244396	0.00173028	0.989217	0.00426796	0.000571894	0	0	0.00354672	0.00239686
Glucose control	0.979391	0.0192829	0	0.00132644	0.972529	0.02558	0	0.00189135	0.994224	0.0050412	0.00073507	0	0	0.000966528	0.988147	0.00339223	0.00262827	0	0	0.00429445	0.00153791	0.990243	0.00496636	0	0	0	0.00235614	0.00243442
PBS control	0.985784	0.0142164	0	0	0.987609	0.0123909	0	0	0.993609	0.00563383	0	0	0.000757515	0.000693111	0.98189	0.00901443	0	0.00560628	0	0.00153433	0.00195537	0.992047	0.00375491	0.00124735	0	0.00165283	0	0.00129755

## Sheet: Normalization
Protein (BCA) and Internal Standard
	Protein (ug/ml)		Norvaline (Rel. Ab.)
Sample ID	Brain	Liver	Plasma	Brain	Liver
15min_1	142.307	107.345	4738	5317	340800
15min_2	96.4952	237.548	5389	1757	309506
15min_3	320.733	308.677	na	10648	273350
15min_4	108.551	209.82	8745	18964	313051
15min_5	107.345		12687	15480	229370
30min_1	142.307	354.49	na	21109	198338
30min_2	114.579	167.624	na	15231	389174
30min_3	256.837		9945	5925	152631
30min_4	172.447	422.002	na	6279	160085
30min_5	209.82	434.058	3931	5460	131943
2hour_1	179.68	389.451	na	5146	62376
2hour_2	352.078	364.134	7125	10444	175351
2hour_3	80.8226	379.807	na	11656	125231
2hour_4	150.746	142.307	7488	9234	289528
2hour_5	306.266	446.114	14979	7413	193955
4hour_1			8579	12659	405894
4hour_2	242.371	272.51	8761	3894	204160
4hour_3	179.68	549.794	12039	3853	206147
4hour_4	267.688	232.726	8132	2031	355111
No gavage control	83.2338	271.304	9114	20297	194525
Glucose control	308.677	544.971	7691	2423	243385
PBS control	202.586	231.52	10663	14795	349366

## Sheet: Non-tracer (5xFAD, WT)
Relative Abundance, natural abundance stripped
	Metabolite name:	3phosphoglycerate	3-phosphoglyceric acid	6PG	acetohydroxamic acid	adenine	adenosine	aKG	alanine 1	aspartic acid	Asp-glu	AXP	Beta-alanine	b-glycerolphosphate	cellobiose	cholesterol	citraconic acid	citrate	creatinine	Cystathionine	cysteine	cysteinylglycine	deoxy-methylthioadenosine	DHAP	dihydroxyacetone	E4P	ethanolamine	F16BP	F6P	fructose	fucose	fumaric acid	furoic acid	G6P	GABA	galactosamine	glucosamine	glucosamine-1-phosphate	glucose	glutamic acid	glutamine 3	glyceraldehyde	glyceraldehyde-3-phosphate	glyceric acid	glycerol-1-phosphate	glycine	glycolic acid (yeast)	glyoxylic acid	GSSG
	HMDB ID:	HMDB0000807	HMDB0000807	HMDB0001316	HMDB0014691	HMDB0000034	HMDB0000050	HMDB0000208	HMDB0001310	HMDB0000191	HMDB0028752	HMDB0000045	HMDB0000056	HMDB0002520	HMDB0000055	HMDB0000067	HMDB0000634	HMDB0000094	HMDB0000562	HMDB0000099	HMDB0000574	HMDB0000078	HMDB0001173	HMDB0001473	HMDB0001882	HMDB0001321	HMDB0000149	HMDB0001058	HMDB0000124	HMDB0000660	HMDB0000174	HMDB0000134	HMDB0000444	HMDB0001401	HMDB0000112	HMDB0000212	HMDB0001514	HMDB0001109	HMDB0000122	HMDB0000148	HMDB0000641	HMDB0001051	HMDB0001112	HMDB0000139	HMDB0000126	HMDB0000123	HMDB0000115	HMDB0000115	HMDB0003337
Sample ID:	Group:
10B.CDF	5XFAD	563979	8340	56740	4260	2761	20273	4833	2338	455689	3056	11808	103856	9070	29267	26369110	165557	624278	5556188	1021	3148	0	255	466021	62913	12059	851064	21456	38247	209056	64878	1081740	4324	33386	9200317	40809	151688	19437	199401	18843360	26593	1478	114924	29077	1593568	611324	91317	21474	99558
11B.CDF	5XFAD	145904	7003	30454	3369	5463	48891	2574	1841	721886	433	8572	42949	5692	20833	16894904	179643	605309	4130539	993	1243	435	444	350126	43499	1320	405220	7706	29727	149879	47912	1122228	2480	25257	6123092	31572	97069	14298	144173	16622038	24428	2685	93686	26246	1176179	341555	49952	10524	95070
13B.CDF	5XFAD	223076	9744	67453	6606	2281	84212	1326	5983	2114834	381	5844	105718	5942	41930	26468008	143919	949069	8229570	3198	1972	1563	412	448674	90120	15159	571111	8075	22847	363175	87952	1327913	4347	19753	10776676	47846	231906	23974	222201	23384064	36644	240	56905	24916	1507104	259384	145032	13421	174289
4B.CDF	5XFAD	510574	13385	63989	8585	2543	27218	2980	6890	1580700	2460	10995	111241	2904	33385	21695168	140866	1325831	5573794	950	6039	1041	665	527258	134843	13690	1001932	62605	31287	262374	88276	1704806	378	31151	11226893	41023	173989	23752	188870	37535000	42215	398	87569	27601	1914988	785725	23996	12700	163960
5B.CDF	5XFAD	405145	7327	49715	5582	2868	21059	4232	3669	827564	2284	17793	97353	3199	33019	20283036	99914	590165	8743492	2343	2484	1208	386	448451	82376	13670	538034	3196	29595	190569	162484	843709	197	25888	7637864	41299	112862	19497	198247	21986354	29209	483	110118	24325	1413303	502821	83330	12038	162799
7B.CDF	5XFAD	1476081	7049	66132	6459	3144	95554	1879	6775	2789167	4867	13626	209891	3012	41876	28553654	15089	699503	214215	424	6932	311	707	697185	30286	27536	1219851	9780	75509	305519	79036	796480	692	66099	6757766	33811	202440	16863	158869	12029748	31649	717	69747	22059	2499852	836535	23515	19776	433970
12B.CDF	WT	532494	12214	45963	6703	3659	0	1602	6916	3175092	203	6744	103660	8887	32053	24110522	69972	467251	3488279	315	3553	368	471	487149	38373	10344	402212	17801	44619	206326	100759	789175	357	38238	10709691	42622	143320	17516	194567	10547088	36805	836	117967	18914	1606673	661105	18066	9175	81664
1B.CDF	WT	1222864	12381	58554	4091	12072	31460	6735	6344	2653706	1900	19834	145933	4523	33803	22868250	53329	378857	949979	381	638	314	362	554604	59001	2618	1158620	34458	63678	152582	120776	555429	3431	54759	8163424	47351	144083	29942	235731	20350716	26525	362	33780	33428	1887876	937176	17309	12922	79920
2B.CDF	WT	426571	15167	48519	5029	3540	58954	7312	4154	3381352	729	18260	158131	9188	29495	19743016	157257	727313	3887174	890	4689	525	454	457523	78757	14269	501137	16123	42679	234486	116789	1702331	388	37138	13265156	38763	150782	25558	173926	27499976	39175	2568	87677	20854	1548512	813417	38077	11842	98639
3B.CDF	WT	257494	17695	42266	5833	11431	164636	2361	4274	1167924	2166	5437	75379	3790	22846	16251423	105732	471045	4576232	435	780	1541	720	465523	75313	10333	303008	8586	31087	185203	98278	827882	3997	30787	8224203	48091	181745	17063	203307	15821230	39983	484	77658	23778	1479163	528125	77442	10225	175619
6B.CDF	WT	295262	12635	37575	10412	2619	87812	4014	6003	1994220	4592	18379	90299	2244	23048	13352458	122611	522669	3734610	706	2204	1145	407	775729	86253	2253	260438	15565	79552	326703	178057	819635	4354	69034	8419487	77837	184013	33472	386076	16424374	49858	1128	21666	38384	2451157	924777	68651	11185	103816
8B.CDF	WT	509492	6647	68684	5407	1707	277493	2651	7162	661522	205	5145	128389	1229	32007	22654130	147764	513061	2748370	1247	5759	554	831	430501	77835	11922	526348	4066	16106	235215	126552	1251670	4732	16020	9689603	43525	159709	24721	191519	18704750	36294	1282	48126	41267	1406969	738662	32348	17664	73747
9B.CDF	WT	1243012	11709	86837	9546	3458	46545	1821	9194	795011	1868	16253	173818	4017	33820	27107036	63672	460667	1348253	360	3967	307	805	491120	50370	21914	596138	4760	43819	239913	134540	998955	333	37619	8660836	52313	177064	26679	226732	23446828	43984	458	78982	45028	1616557	851726	62103	12011	63403
[truncated: 62 more columns]
